# Supplementary material for: A comparison of methods used to unveil the genetic and metabolic pool in the built environment
Source: Microbiome. 2018 Apr 16;6:71. doi: 10.1186/s40168-018-0453-0 (PMC5902888; doi:10.1186/s40168-018-0453-0)
Supplement: Supplementary file 6 — Table S4. Differentially abundant OTUs and their taxonomic classification between DNA and RNA populations in residential air microbiome. (XLSX 45 kb) [file 40168_2018_453_MOESM6_ESM.xlsx]

## Sheet: Additional file 6
Additional file 6: Table S4. Differentially abundant OTUs and their taxonomic classification between DNA and RNA populations in residential air microbiome.
OTU	BaseMeana	DeSeq2 log2 Fold-changeb	Standard Errorc	Wald Test Statistic	Adjusted p-valued	Kingdom	Phylum	Class	Order	Family	Genus
OTU_56	24.3763	4.31349	0.854883	5.04571	3.7e-06	Bacteria	Deinococcus-Thermus	Deinococci	Deinococcales	Deinococcaceae	Deinococcus
OTU_18	50.7388	4.22896	0.763651	5.53782	3.34e-07	Bacteria	Firmicutes	Bacilli	Lactobacillales	Streptococcaceae	Streptococcus
OTU_23	102.386	3.89719	0.833438	4.67604	2.02e-05	Bacteria	Actinobacteria	Actinobacteria	Micrococcales	Micrococcaceae	Rothia
OTU_60	17.8281	3.75252	0.713707	5.25778	1.47e-06	Bacteria	Actinobacteria	Actinobacteria	Micrococcales	Dermabacteraceae	Brachybacterium
OTU_1062	21.4572	3.74551	0.7681	4.87633	8.33e-06	Bacteria	Proteobacteria	Alphaproteobacteria	Rhodobacterales	Rhodobacteraceae	Paracoccus
OTU_48	18.1032	3.73309	0.882339	4.2309	0.000127046	Bacteria	Actinobacteria	Actinobacteria	Pseudonocardiales	Pseudonocardiaceae	Pseudonocardia
OTU_2	15.8403	3.70919	0.71884	5.15997	2.29e-06	Bacteria	Proteobacteria	Betaproteobacteria	Burkholderiales	Comamonadaceae	Acidovorax
OTU_20	101.808	3.63175	0.798724	4.54694	3.57e-05	Bacteria	Proteobacteria	Alphaproteobacteria	Rhodobacterales	Rhodobacteraceae	uncultured
OTU_100	16.1777	3.57424	0.790198	4.52321	3.8e-05	Bacteria	Bacteroidetes	Bacteroidia	Bacteroidales	Prevotellaceae	Prevotella
OTU_50	16.3041	3.5262	0.977129	3.60874	0.00138991	Bacteria	Firmicutes	Negativicutes	Selenomonadales	Veillonellaceae	Veillonella
OTU_52	69.3972	3.38148	0.656716	5.14907	2.29e-06	Bacteria	Actinobacteria	Actinobacteria	Micrococcales	Micrococcaceae	Kocuria
OTU_44	12.4998	3.31689	0.872415	3.80197	0.000671622	Bacteria	Firmicutes	Bacilli	Bacillales	Paenibacillaceae	Brevibacillus
OTU_108	11.4929	3.19984	0.821428	3.89546	0.000493842	Bacteria	Firmicutes	Bacilli	Lactobacillales	Carnobacteriaceae	Carnobacterium
OTU_37	38.4085	3.04955	0.707002	4.31335	9.57e-05	Bacteria	Proteobacteria	Gammaproteobacteria	Pseudomonadales	Pseudomonadaceae	Pseudomonas
OTU_35	57.2276	3.03049	0.788952	3.84116	0.000594141	Bacteria	Proteobacteria	Betaproteobacteria	Neisseriales	Neisseriaceae	Neisseria
OTU_72	10.8968	2.96005	0.825943	3.58384	0.00147845	Bacteria	Proteobacteria	Gammaproteobacteria	Pseudomonadales	Moraxellaceae	Psychrobacter
OTU_10	148.077	2.93456	0.692018	4.24058	0.000126983	Bacteria	Firmicutes	Bacilli	Lactobacillales	Streptococcaceae	Streptococcus
OTU_67	9.51123	2.89452	0.82505	3.5083	0.00190578	Bacteria	Proteobacteria	Gammaproteobacteria	Pseudomonadales	Moraxellaceae	Psychrobacter
OTU_137	9.46265	2.87495	0.85137	3.37685	0.00274431	Bacteria	Actinobacteria	Actinobacteria	Corynebacteriales	Corynebacteriaceae	Corynebacterium
OTU_4	1577.56	2.82658	0.587662	4.80988	1.1e-05	Bacteria	Firmicutes	Bacilli	Bacillales	Staphylococcaceae	Staphylococcus
OTU_101	8.48706	2.70966	0.854233	3.17203	0.00521848	Bacteria	Proteobacteria	Betaproteobacteria	Neisseriales	Neisseriaceae	Neisseria
OTU_68	8.13867	2.69076	0.784239	3.43105	0.0023868	Bacteria	Bacteroidetes	Sphingobacteriia	Sphingobacteriales	Sphingobacteriaceae	Sphingobacterium
OTU_57	14.3849	2.61043	0.770344	3.38865	0.00270622	Bacteria	Actinobacteria	Actinobacteria	Micrococcales	Dermacoccaceae
OTU_129	7.99159	2.6003	0.895977	2.90219	0.0112891	Bacteria	Actinobacteria	Actinobacteria	Propionibacteriales	Propionibacteriaceae	Friedmanniella
OTU_61	31.1951	2.59706	0.850655	3.05301	0.00761003	Bacteria	Actinobacteria	Actinobacteria	Actinomycetales	Actinomycetaceae	Actinomyces
OTU_42	29.9944	2.58108	0.872446	2.95844	0.00987939	Bacteria	Actinobacteria	Actinobacteria	Micrococcales	Micrococcaceae	Rothia
OTU_103	12.0141	2.52357	0.773913	3.26079	0.00393364	Bacteria	Actinobacteria	Actinobacteria	Propionibacteriales	Propionibacteriaceae	Propionibacterium
OTU_905	103.119	2.50602	0.827552	3.02823	0.00805622	Bacteria	Firmicutes	Bacilli	Bacillales	Staphylococcaceae	Staphylococcus
OTU_109	7.17095	2.46475	0.754257	3.26779	0.00393364	Bacteria	Proteobacteria	Alphaproteobacteria	Rhizobiales	Methylobacteriaceae	Methylobacterium
OTU_51	8.91761	2.37823	0.832664	2.85617	0.0124822	Bacteria	Firmicutes	Bacilli	Lactobacillales	Aerococcaceae	Aerococcus
OTU_176	6.95608	2.37445	0.897084	2.64685	0.0208947	Bacteria	Firmicutes	Bacilli	Lactobacillales	Leuconostocaceae	Weissella
OTU_77	6.73151	2.32426	0.855216	2.71774	0.0179386	Bacteria	Proteobacteria	Alphaproteobacteria	Rhizobiales	Rhizobiales Incertae Sedis	Phreatobacter
OTU_121	6.55001	2.29881	0.801427	2.8684	0.0122828	Bacteria	Actinobacteria	Actinobacteria	Corynebacteriales	Dietziaceae	Dietzia
OTU_131	6.03652	2.13544	0.865606	2.46698	0.0324539	Bacteria	Bacteroidetes	Bacteroidia	Bacteroidales	Prevotellaceae	Alloprevotella
OTU_87	14.3567	2.12841	0.7928	2.68467	0.0194095	Bacteria	Actinobacteria	Actinobacteria	Micrococcales	Micrococcaceae	Glutamicibacter
OTU_183	5.94007	2.11458	0.875938	2.41407	0.0362556	Bacteria	Proteobacteria	Gammaproteobacteria	Alteromonadales	Pseudoalteromonadaceae	Pseudoalteromonas
OTU_114	5.58419	2.00553	0.843545	2.37751	0.0387009	Bacteria	Bacteroidetes	Flavobacteriia	Flavobacteriales	Flavobacteriaceae	Capnocytophaga
OTU_115	15.2145	-2.00362	0.878336	-2.28115	0.0461567	Bacteria	Bacteroidetes	Bacteroidia	Bacteroidales	Prevotellaceae	Prevotella
OTU_141	5.41222	-2.08321	0.819366	-2.54246	0.0272069	Bacteria	Proteobacteria	Alphaproteobacteria	Rhodobacterales	Rhodobacteraceae	Rubellimicrobium
OTU_203	4.28049	-2.18816	0.801195	-2.73112	0.0175927	Bacteria	Firmicutes	Bacilli	Bacillales	Bacillaceae	Halobacillus
OTU_24	32.4942	-2.23452	0.769702	-2.9031	0.0112891	Bacteria	Proteobacteria	Alphaproteobacteria	Sphingomonadales	Sphingomonadaceae	Sphingopyxis
OTU_64	19.3737	-2.33921	0.88391	-2.64643	0.0208947	Bacteria	Actinobacteria	Actinobacteria	Actinomycetales	Actinomycetaceae	Actinotignum
OTU_76	48.0084	-2.855	0.694543	-4.11062	0.000206771	Bacteria	Proteobacteria	Alphaproteobacteria	Rhizobiales	Methylobacteriaceae	Methylobacterium
OTU_837	30.9298	-4.28818	0.662417	-6.47353	1.14e-09	Bacteria	Proteobacteria	Alphaproteobacteria	Sphingomonadales	Sphingomonadaceae	Novosphingobium
OTU_75	20.4672	-5.07316	0.678262	-7.47965	1.39e-12	Bacteria	Proteobacteria	Betaproteobacteria	Burkholderiales	Comamonadaceae	Tepidimonas
OTU_27	194.21	-5.11944	0.706237	-7.2489	6.88e-12	Bacteria	Proteobacteria	Alphaproteobacteria	Rhizobiales	Bradyrhizobiaceae	Bradyrhizobium
OTU_971	21.4922	-5.24919	0.68265	-7.68943	3.23e-13	Bacteria	Proteobacteria	Alphaproteobacteria	Sphingomonadales	Sphingomonadaceae	Sphingopyxis
OTU_112	15.83	-5.37513	0.806262	-6.66673	3.43e-10	Bacteria	Firmicutes	Bacilli	Bacillales	Alicyclobacillaceae	Tumebacillus
OTU_15	443.733	-5.97696	0.52972	-11.2832	5.2e-28	Bacteria	Proteobacteria	Alphaproteobacteria	Sphingomonadales	Sphingomonadaceae	Sphingomonas
OTU_8	30.4641	-6.24062	0.869975	-7.17333	1.07e-11	Bacteria	Proteobacteria	Gammaproteobacteria	Enterobacteriales	Enterobacteriaceae	Escherichia
OTU_5	2768.26	-6.68657	0.405587	-16.4862	6.04e-59	Bacteria	Proteobacteria	Alphaproteobacteria	Sphingomonadales	Sphingomonadaceae	Sphingomonas
OTU_12	843.101	-7.91749	0.529491	-14.953	9.75e-49	Bacteria	Proteobacteria	Alphaproteobacteria	Sphingomonadales	Erythrobacteraceae	Porphyrobacter
OTU_21	310.821	-8.37412	0.584651	-14.3233	6.83e-45	Bacteria	Proteobacteria	Alphaproteobacteria	Sphingomonadales	Sphingomonadaceae	Sphingopyxis
OTU_356	256.566	-9.08358	0.966661	-9.39686	1.47e-19	Bacteria	Proteobacteria	Gammaproteobacteria	Xanthomonadales	Xanthomonadaceae
a Mean of normalized counts.
b Log fold change difference between the comparison groups. Positive values indicate OTU enrichment in RNA population, and negative values indicate OTU enrichment in DNA population.
c Log fold change standard error.
d Benjamin-Hochberg adjusted p-value.
