# Supplementary material for: A comparison of methods used to unveil the genetic and metabolic pool in the built environment
Source: Microbiome. 2018 Apr 16;6:71. doi: 10.1186/s40168-018-0453-0 (PMC5902888; doi:10.1186/s40168-018-0453-0)
Supplement: Supplementary file 7 — Table S5. RNA:DNA ratio of shared OTUs in residential air microbiome. (XLSX 37 kb) [file 40168_2018_453_MOESM7_ESM.xlsx]

## Sheet: Additional file 7
Additional file 7: Table S5. RNA:DNA ratio of shared OTUs in residential air microbiome.
OTU	Relative Abundance in RNA Population	Relative Abundance in DNA Population	RNA:DNA	log(abundance in DNA population)	Kingdom	Phylum	Class	Order	Family	Genus
OTU_29	0.757446	0.0017408	435.115	0	Bacteria	Actinobacteria	Actinobacteria	Propionibacteriales	Propionibacteriaceae	Microlunatus
OTU_48	0.605821	0.0017408	348.014	0	Bacteria	Actinobacteria	Actinobacteria	Pseudonocardiales	Pseudonocardiaceae	Pseudonocardia
OTU_60	0.30052	0.0017408	172.634	0	Bacteria	Actinobacteria	Actinobacteria	Micrococcales	Dermabacteraceae	Brachybacterium
OTU_100	0.246563	0.0017408	141.638	0	Bacteria	Bacteroidetes	Bacteroidia	Bacteroidales	Prevotellaceae	Prevotella
OTU_66	0.219243	0.0017408	125.944	0	Bacteria	Firmicutes	Bacilli	Bacillales	Family XI	Gemella
OTU_18	2.42533	0.0208895	116.103	1.07918	Bacteria	Firmicutes	Bacilli	Lactobacillales	Streptococcaceae	Streptococcus
OTU_72	0.17075	0.0017408	98.0873	0	Bacteria	Proteobacteria	Gammaproteobacteria	Pseudomonadales	Moraxellaceae	Psychrobacter
OTU_50	0.162554	0.0017408	93.3791	0	Bacteria	Firmicutes	Negativicutes	Selenomonadales	Veillonellaceae	Veillonella
OTU_82	0.140698	0.0017408	80.8239	0	Bacteria	Proteobacteria	Alphaproteobacteria	Rhodobacterales	Rhodobacteraceae
OTU_11	5.34174	0.0748542	71.3619	1.63347	Bacteria	Proteobacteria	Gammaproteobacteria	Pasteurellales	Pasteurellaceae	Haemophilus
OTU_1062	0.287543	0.00522239	55.0596	0.477121	Bacteria	Proteobacteria	Alphaproteobacteria	Rhodobacterales	Rhodobacteraceae	Paracoccus
OTU_278	0.0853749	0.0017408	49.0436	0	Bacteria	Actinobacteria	Actinobacteria	Propionibacteriales	Nocardioidaceae	Nocardioides
OTU_226	0.0792279	0.0017408	45.5125	0	Bacteria	Proteobacteria	Betaproteobacteria	Burkholderiales	Burkholderiaceae	Lautropia
OTU_148	0.0717149	0.0017408	41.1966	0	Bacteria	Actinobacteria	Actinobacteria	Frankiales	Geodermatophilaceae	Blastococcus
OTU_51	0.207632	0.00522239	39.758	0.477121	Bacteria	Firmicutes	Bacilli	Lactobacillales	Aerococcaceae	Aerococcus
OTU_169	0.125672	0.00348159	36.0961	0.30103	Bacteria	Proteobacteria	Alphaproteobacteria	Rhizobiales	Hyphomicrobiaceae	Devosia
OTU_23	2.24775	0.0661502	33.9795	1.57978	Bacteria	Actinobacteria	Actinobacteria	Micrococcales	Micrococcaceae	Rothia
OTU_10	8.03959	0.241971	33.2255	2.14301	Bacteria	Firmicutes	Bacilli	Lactobacillales	Streptococcaceae	Streptococcus
OTU_150	0.109963	0.00348159	31.5841	0.30103	Bacteria	Firmicutes	Bacilli	Bacillales	Staphylococcaceae	Macrococcus
OTU_106	0.0669339	0.00348159	19.2251	0.30103	Bacteria	Firmicutes	Bacilli	Bacillales	Family XII	Exiguobacterium
OTU_103	0.194655	0.0104448	18.6366	0.778151	Bacteria	Actinobacteria	Actinobacteria	Propionibacteriales	Propionibacteriaceae	Propionibacterium
OTU_20	1.90898	0.104448	18.2769	1.77815	Bacteria	Proteobacteria	Alphaproteobacteria	Rhodobacterales	Rhodobacteraceae	uncultured
OTU_182	0.122257	0.00696318	17.5576	0.60206	Bacteria	Firmicutes	Bacilli	Bacillales	Bacillaceae	Bacillus
OTU_52	1.13583	0.0661502	17.1704	1.57978	Bacteria	Actinobacteria	Actinobacteria	Micrococcales	Micrococcaceae	Kocuria
OTU_57	0.223341	0.0139264	16.0373	0.90309	Bacteria	Actinobacteria	Actinobacteria	Micrococcales	Dermacoccaceae
OTU_87	0.338768	0.0243711	13.9004	1.14613	Bacteria	Actinobacteria	Actinobacteria	Micrococcales	Micrococcaceae	Glutamicibacter
OTU_880	0.0942539	0.00696318	13.536	0.60206	Bacteria	Proteobacteria	Gammaproteobacteria	Pseudomonadales	Pseudomonadaceae	Pseudomonas
OTU_37	0.531374	0.0487423	10.9017	1.44716	Bacteria	Proteobacteria	Gammaproteobacteria	Pseudomonadales	Pseudomonadaceae	Pseudomonas
OTU_905	2.27371	0.208895	10.8844	2.07918	Bacteria	Firmicutes	Bacilli	Bacillales	Staphylococcaceae	Staphylococcus
OTU_35	0.746518	0.0835582	8.93411	1.68124	Bacteria	Proteobacteria	Betaproteobacteria	Neisseriales	Neisseriaceae	Neisseria
OTU_93	0.107231	0.0121856	8.79983	0.845098	Bacteria	Cyanobacteria	Cyanobacteria	SubsectionII	FamilyII	Chroococcidiopsis
OTU_70	0.243148	0.0295935	8.21625	1.23045	Bacteria	Actinobacteria	Actinobacteria	Micrococcales	Dermacoccaceae	Ambiguous_taxa
OTU_4	23.2514	3.09862	7.50379	3.25042	Bacteria	Firmicutes	Bacilli	Bacillales	Staphylococcaceae	Staphylococcus
OTU_59	0.237684	0.0365567	6.50178	1.32222	Bacteria	Proteobacteria	Gammaproteobacteria	Pseudomonadales	Pseudomonadaceae	Pseudomonas
OTU_42	0.344232	0.0557055	6.1795	1.50515	Bacteria	Actinobacteria	Actinobacteria	Micrococcales	Micrococcaceae	Rothia
OTU_99	0.50542	0.085299	5.92527	1.6902	Bacteria	Firmicutes	Bacilli	Bacillales	Planococcaceae
OTU_104	0.237001	0.0400383	5.91935	1.36173	Bacteria	Proteobacteria	Gammaproteobacteria	Pseudomonadales	Moraxellaceae	Psychrobacter
OTU_16	2.44446	0.426495	5.7315	2.38917	Bacteria	Proteobacteria	Gammaproteobacteria	Pseudomonadales	Moraxellaceae	Enhydrobacter
OTU_61	0.293007	0.0522239	5.61059	1.47712	Bacteria	Actinobacteria	Actinobacteria	Actinomycetales	Actinomycetaceae	Actinomyces
OTU_81	0.443267	0.0870398	5.09269	1.69897	Bacteria	Firmicutes	Bacilli	Bacillales	Bacillaceae	Bacillus
OTU_136	0.157773	0.0313343	5.03515	1.25527	Bacteria	Actinobacteria	Actinobacteria	Micrococcales	Intrasporangiaceae
OTU_105	0.213096	0.0435199	4.89652	1.39794	Bacteria	Proteobacteria	Alphaproteobacteria	Rhodobacterales	Rhodobacteraceae	Paracoccus
OTU_80	0.185776	0.0470015	3.95255	1.43136	Bacteria	Proteobacteria	Betaproteobacteria	Burkholderiales	Oxalobacteraceae
OTU_6	11.6055	2.95413	3.92858	3.22968	Bacteria	Actinobacteria	Actinobacteria	Micrococcales	Micrococcaceae	Micrococcus
OTU_58	0.540253	0.147968	3.65115	1.92942	Bacteria	Proteobacteria	Gammaproteobacteria	Pseudomonadales	Pseudomonadaceae	Pseudomonas
OTU_13	3.26747	0.981809	3.32801	2.75128	Bacteria	Actinobacteria	Actinobacteria	Corynebacteriales	Corynebacteriaceae	Corynebacterium
OTU_119	0.0689829	0.0208895	3.30227	1.07918	Bacteria	Firmicutes	Bacilli	Bacillales	Bacillaceae	Ambiguous_taxa
OTU_49	0.237001	0.0731134	3.24155	1.62325	Bacteria	Proteobacteria	Alphaproteobacteria	Caulobacterales	Caulobacteraceae	Brevundimonas
OTU_94	0.226073	0.0713726	3.1675	1.61278	Bacteria	Actinobacteria	Actinobacteria	Micrococcales	Microbacteriaceae	Microbacterium
OTU_24	1.19798	0.391679	3.05858	2.35218	Bacteria	Proteobacteria	Alphaproteobacteria	Sphingomonadales	Sphingomonadaceae	Sphingopyxis
OTU_980	0.408434	0.134041	3.04707	1.88649	Bacteria	Actinobacteria	Actinobacteria	Micrococcales	Micrococcaceae	Rothia
OTU_28	1.47186	0.574463	2.56216	2.51851	Bacteria	Proteobacteria	Gammaproteobacteria	Pseudomonadales	Moraxellaceae	Acinetobacter
OTU_89	0.2049	0.0835582	2.45218	1.68124	Bacteria	Proteobacteria	Alphaproteobacteria	Rhizobiales	Rhizobiaceae	Rhizobium
OTU_196	0.125672	0.0522239	2.40641	1.47712	Bacteria	Proteobacteria	Alphaproteobacteria	Sphingomonadales	Erythrobacteraceae	Erythrobacter
OTU_30	0.571671	0.241971	2.36256	2.14301	Bacteria	Actinobacteria	Actinobacteria	Corynebacteriales	Corynebacteriaceae	Lawsonella
OTU_151	0.219243	0.0974846	2.249	1.74819	Bacteria	Fusobacteria	Fusobacteriia	Fusobacteriales	Fusobacteriaceae	Fusobacterium
OTU_91	0.231537	0.139264	1.66258	1.90309	Bacteria	Actinobacteria	Actinobacteria	Corynebacteriales	Corynebacteriaceae	Corynebacterium
OTU_133	0.178263	0.111411	1.60005	1.80618	Bacteria	Proteobacteria	Betaproteobacteria	Burkholderiales	Oxalobacteraceae	Massilia
OTU_455	0.150943	0.0974846	1.54838	1.74819	Bacteria	Proteobacteria	Alphaproteobacteria	Sphingomonadales	Sphingomonadaceae	Sphingomonas
OTU_163	0.0881069	0.0609278	1.44609	1.54407	Bacteria	Proteobacteria	Alphaproteobacteria	Rickettsiales	Mitochondria
OTU_26	1.47186	1.03751	1.41864	2.77525	Bacteria	Proteobacteria	Gammaproteobacteria	Pseudomonadales	Moraxellaceae	Acinetobacter
OTU_117	0.14343	0.104448	1.37322	1.77815	Bacteria	Proteobacteria	Alphaproteobacteria	Rhizobiales	Bradyrhizobiaceae	Bosea
OTU_65	0.211047	0.156672	1.34707	1.95424	Bacteria	Actinobacteria	Actinobacteria	Corynebacteriales	Corynebacteriaceae	Corynebacterium
OTU_203	0.056006	0.0417791	1.34053	1.38021	Bacteria	Firmicutes	Bacilli	Bacillales	Bacillaceae	Halobacillus
OTU_14	2.50046	1.94447	1.28594	3.04805	Bacteria	Actinobacteria	Actinobacteria	Propionibacteriales	Propionibacteriaceae	Propionibacterium
OTU_36	0.73559	0.59187	1.24282	2.53148	Bacteria	Proteobacteria	Gammaproteobacteria	Pseudomonadales	Moraxellaceae	Acinetobacter
OTU_141	0.063519	0.0522239	1.21628	1.47712	Bacteria	Proteobacteria	Alphaproteobacteria	Rhodobacterales	Rhodobacteraceae	Rubellimicrobium
OTU_245	0.0655679	0.0557055	1.17705	1.50515	Bacteria	Firmicutes	Bacilli	Lactobacillales	Lactobacillaceae	Lactobacillus
OTU_83	0.0764959	0.0783358	0.976513	1.65321	Bacteria	Firmicutes	Clostridia	Clostridiales	Family XI	Finegoldia
OTU_71	0.0942539	0.104448	0.902403	1.77815	Bacteria	Bacteroidetes	Flavobacteriia	Flavobacteriales	Flavobacteriaceae	Capnocytophaga
OTU_374	0.0771789	0.0887806	0.869322	1.70757	Bacteria	Proteobacteria	Betaproteobacteria	Burkholderiales	Comamonadaceae	Ambiguous_taxa
OTU_208	0.060787	0.0783358	0.775979	1.65321	Bacteria	Proteobacteria	Gammaproteobacteria	Pseudomonadales	Pseudomonadaceae	Pseudomonas
OTU_292	0.048493	0.0661502	0.733073	1.57978	Bacteria	Actinobacteria	Actinobacteria	Corynebacteriales	Corynebacteriaceae	Corynebacterium
OTU_98	0.053957	0.0870398	0.619911	1.69897	Bacteria	Bacteroidetes	Flavobacteriia	Flavobacteriales	Flavobacteriaceae	Cloacibacterium
OTU_120	0.215145	0.355122	0.605833	2.30963	Bacteria	Proteobacteria	Gammaproteobacteria	Enterobacteriales	Enterobacteriaceae	Ambiguous_taxa
OTU_19	3.43071	6.22508	0.55111	3.5534	Bacteria	Actinobacteria	Actinobacteria	Corynebacteriales	Mycobacteriaceae	Mycobacterium
OTU_1055	0.049176	0.094003	0.523132	1.73239	Bacteria	Proteobacteria	Betaproteobacteria	Burkholderiales	Comamonadaceae	Variovorax
OTU_54	0.113378	0.254156	0.446095	2.16435	Bacteria	Proteobacteria	Betaproteobacteria	Burkholderiales	Alcaligenaceae	Achromobacter
OTU_115	0.0758129	0.186265	0.407016	2.02938	Bacteria	Bacteroidetes	Bacteroidia	Bacteroidales	Prevotellaceae	Prevotella
OTU_46	0.12977	0.335974	0.38625	2.28556	Bacteria	Proteobacteria	Alphaproteobacteria	Caulobacterales	Caulobacteraceae	Brevundimonas
OTU_64	0.0887899	0.254156	0.349352	2.16435	Bacteria	Actinobacteria	Actinobacteria	Actinomycetales	Actinomycetaceae	Actinotignum
OTU_862	0.058738	0.170598	0.344306	1.99123	Bacteria	Actinobacteria	Actinobacteria	Micrococcales	Microbacteriaceae
OTU_878	0.032784	0.107929	0.303754	1.79239	Bacteria	Proteobacteria	Alphaproteobacteria	Sphingomonadales	Sphingomonadaceae	Sphingomonas
OTU_43	0.0887899	0.341196	0.260232	2.29226	Bacteria	Proteobacteria	Gammaproteobacteria	Xanthomonadales	Xanthomonadaceae	Stenotrophomonas
OTU_76	0.0853749	0.63365	0.134735	2.5611	Bacteria	Proteobacteria	Alphaproteobacteria	Rhizobiales	Methylobacteriaceae	Methylobacterium
OTU_837	0.017075	0.429976	0.0397114	2.3927	Bacteria	Proteobacteria	Alphaproteobacteria	Sphingomonadales	Sphingomonadaceae	Novosphingobium
OTU_15	0.194655	6.79781	0.0286349	3.59162	Bacteria	Proteobacteria	Alphaproteobacteria	Sphingomonadales	Sphingomonadaceae	Sphingomonas
OTU_27	0.0717149	2.87405	0.0249525	3.21775	Bacteria	Proteobacteria	Alphaproteobacteria	Rhizobiales	Bradyrhizobiaceae	Bradyrhizobium
OTU_75	0.005464	0.295935	0.0184635	2.23045	Bacteria	Proteobacteria	Betaproteobacteria	Burkholderiales	Comamonadaceae	Tepidimonas
OTU_971	0.004781	0.308121	0.0155166	2.24797	Bacteria	Proteobacteria	Alphaproteobacteria	Sphingomonadales	Sphingomonadaceae	Sphingopyxis
OTU_5	0.480149	42.0576	0.0114164	4.3831	Bacteria	Proteobacteria	Alphaproteobacteria	Sphingomonadales	Sphingomonadaceae	Sphingomonas
OTU_12	0.053957	12.7183	0.00424248	3.86368	Bacteria	Proteobacteria	Alphaproteobacteria	Sphingomonadales	Erythrobacteraceae	Porphyrobacter
OTU_21	0.00887899	4.76108	0.00186491	3.43696	Bacteria	Proteobacteria	Alphaproteobacteria	Sphingomonadales	Sphingomonadaceae	Sphingopyxis
