# Supplementary material for: A comparison of methods used to unveil the genetic and metabolic pool in the built environment
Source: Microbiome. 2018 Apr 16;6:71. doi: 10.1186/s40168-018-0453-0 (PMC5902888; doi:10.1186/s40168-018-0453-0)
Supplement: Supplementary file 9 — Table S6. OTUs and their genus-level classification involved in significant associations in the active and/or total populations. (XLSX 47 kb) [file 40168_2018_453_MOESM9_ESM.xlsx]

## Sheet: Additional file 8
Additional file 9: Table S6. OTUs and their genus-level classification involved in significant associations in the active and/or total populations.
OTU	Present in Network(s)	Genus
OTU_10	Both	Streptococcus
OTU_100	Both	Prevotella
OTU_1055	Both	Variovorax
OTU_106	Both	Exiguobacterium
OTU_11	Both	Haemophilus
OTU_13	Both	Corynebacterium
OTU_141	Both	Rubellimicrobium
OTU_148	Both	Blastococcus
OTU_150	Both	Macrococcus
OTU_151	Both	Fusobacterium
OTU_18	Both	Streptococcus
OTU_182	Both	Bacillus
OTU_203	Both	Halobacillus
OTU_208	Both	Pseudomonas
OTU_24	Both	Sphingopyxis
OTU_29	Both	Microlunatus
OTU_292	Both	Corynebacterium
OTU_455	Both	Sphingomonas
OTU_46	Both	Brevundimonas
OTU_48	Both	Pseudonocardia
OTU_50	Both	Veillonella
OTU_51	Both	Aerococcus
OTU_52	Both	Kocuria
OTU_60	Both	Brachybacterium
OTU_65	Both	Corynebacterium
OTU_66	Both	Gemella
OTU_71	Both	Capnocytophaga
OTU_72	Both	Psychrobacter
OTU_971	Both	Sphingopyxis
OTU_98	Both	Cloacibacterium
OTU_980	Both	Rothia
OTU_101	RNA	Neisseria
OTU_108	RNA	Carnobacterium
OTU_109	RNA	Methylobacterium
OTU_110	RNA	Anaerococcus
OTU_111	RNA	Deinococcus
OTU_113	RNA	Modestobacter
OTU_114	RNA	Capnocytophaga
OTU_115	RNA	Prevotella
OTU_117	RNA	Bosea
OTU_122	RNA	Sphingomonas
OTU_125	RNA	Rubellimicrobium
OTU_134	RNA	Lactobacillus
OTU_138	RNA	Haemophilus
OTU_14	RNA	Propionibacterium
OTU_16	RNA	Enhydrobacter
OTU_183	RNA	Pseudoalteromonas
OTU_19	RNA	Mycobacterium
OTU_2	RNA	Acidovorax
OTU_21	RNA	Sphingopyxis
OTU_226	RNA	Lautropia
OTU_27	RNA	Bradyrhizobium
OTU_28	RNA	Acinetobacter
OTU_34	RNA	Acidothermus
OTU_35	RNA	Neisseria
OTU_36	RNA	Acinetobacter
OTU_39	RNA	Jatrophihabitans
OTU_4	RNA	Staphylococcus
OTU_40	RNA	Acidothermus
OTU_427	RNA	Alkanindiges
OTU_43	RNA	Stenotrophomonas
OTU_44	RNA	Brevibacillus
OTU_45	RNA	Roseomonas
OTU_47	RNA	Gaiella
OTU_49	RNA	Brevundimonas
OTU_5	RNA	Sphingomonas
OTU_53	RNA	Sorangium
OTU_54	RNA	Achromobacter
OTU_56	RNA	Deinococcus
OTU_6	RNA	Micrococcus
OTU_61	RNA	Actinomyces
OTU_62	RNA	Tumebacillus
OTU_75	RNA	Tepidimonas
OTU_86	RNA	Nocardioides
OTU_88	RNA	Paenibacillus
OTU_880	RNA	Pseudomonas
OTU_89	RNA	Rhizobium
OTU_905	RNA	Staphylococcus
OTU_93	RNA	Chroococcidiopsis
OTU_104	DNA	Psychrobacter
OTU_105	DNA	Paracoccus
OTU_1062	DNA	Paracoccus
OTU_112	DNA	Tumebacillus
OTU_12	DNA	Porphyrobacter
OTU_133	DNA	Massilia
OTU_169	DNA	Devosia
OTU_196	DNA	Erythrobacter
OTU_245	DNA	Lactobacillus
OTU_278	DNA	Nocardioides
OTU_30	DNA	Lawsonella
OTU_37	DNA	Pseudomonas
OTU_42	DNA	Rothia
OTU_76	DNA	Methylobacterium
OTU_8	DNA	Escherichia-Shigella
OTU_81	DNA	Bacillus
OTU_837	DNA	Novosphingobium
OTU_87	DNA	Glutamicibacter
OTU_94	DNA	Microbacterium
